# Supplementary material for: Modeling the live-pig trade network in Georgia: Implications for disease prevention and control
Source: PLoS One. 2017 Jun 9;12(6):e0178904. doi: 10.1371/journal.pone.0178904 (PMC5466301; doi:10.1371/journal.pone.0178904)
Supplement: S1 Table — (XLSX) [file pone.0178904.s001.xlsx]

## Sheet: Q. for Pig Keepers
	Guidelines			შევსების ინსტრუქცია
1	These questionnaires should be conducted by the interviewer, rather than just leaving it with the pig keeper/butcher/hunter			კითხვები უნდა დასვას გამომკითხველმა, კითხვარი არ დაუტოვოთ რესპოდენტს შესავსებად.
2	It takes between 20 and 30 minutes for the pig keeper questionnaire and between 10 and 20 for the butcher questionnaire.			ღორის მფლობელისთვის განკუთვნილი კითხვარის შევსებას სჭირდება დაახლოებით 20–30 წუთი, ყასბის კითხვარს 10–20 წუთი.
3	When asking the questions, it is better to wait for the interviewed person to answer and then look for the answer in the list of options, rather than reading all the options to them, thus potentially misguiding their answers.			კითხვის დასმისას დაელოდეთ რესპოდენტის პასუხს, მხოლოდ მას შემდეგ მონიშნეთ შესაძლო ვარიანტი, არ წაუკითხოთ შესაძლო პასუხები, რათა არ მოხდეს პასუხის კარნახი.
4	All questions refer to the period over the past 12 months, not before the ASF crisis or any other time, but exclusively to what has happened over the past year.			ყველა კითხვა ეხება გასულ 12 თვეს, და არა აფრიკული ჭირის კრიზისის პერიოდს ან სხვა დროს.
5	The “Value type” column indicates the sort of answer that it is expected, whether a number, a percentage, the choice of a single option from a list, the choice of multiple options from a list, etc.			სვეტი "მნიშვნელობის ტიპი" მოიცავს მოსალოდნელ პასუხებს, რიცხვს, პროცენტს, რამდენიმედან ერთ არჩევანს და ერთდროულად რამდენიმე არჩევანს.
6	If the pig keeper also works as a butcher, please fill in the butcher's questionnaire as well			თუ ღორის მეპატრონე ამავე დროს არის ყასაბი, გთხოვთ შეავსოთ ყასბის კითხვარიც.
	Contact information and date	საკონტაქტო ინფორმაცია და თარიღი
	Name, LAST NAME of the interviewer	გამომკითხველის სახელი, გვარი
	Name, LAST NAME of the pig farmer	ფერმერის (ღორის მეპატრონის) სახელი, გვარი
	Village name (where pigs are kept)	სოფლის დასახელება (სადაც ღორები ინახება)
	Municipality (where pigs are kept)	რაიონი (სადაც ღორები გყავთ)
	Region name (where pigs are kept)	რეგიონი (სადაც ღორები ინახება)
	Date of the interview (dd/mm/yy)	ინტერვიუს თარიღი (დდ/თთ/წწ)
1	General info and socio-economic aspects:	ზოგადი ინფორმაცია და სოციო-ეკონომიკური ასპექტები:
1.1	Number of sows that had litters over the past 12 months	დედა ღორების რაოდენობა, რომელთაგანაც ბოლო 12 თვის განმავლობაში მიიღეთ გოჭები	Number	რაოდენობა
1.2	Number of boar over the past 12 months	მამალი (დაუკოდავი) ღორების რაოდენობა	Number	რაოდენობა
1.3	Number of fattened pigs over the past 12 months	ბოლო 12 თვის მანძილზე სუქებაზე მყოფი დასაკლვი ღორების რაოდენობა	Number	რაოდენობა
1.4	Number of piglets eaten or sold over the past 12 months	ბოლო 12 თვის მანძილზე დასაკლავი გოჭების რაოდენობა	Number	რაოდენობა
1.5	What breed of pigs do you keep?	რომელი ჯიშის ღორები გყავთ?	Percentage	პროცენტი
					Local breeed	ადგილობრივი ჯიში		%
					Commercial breed, e.g. Landrace, Large White, etc	კომერციული ჯიშები მაგ: ლანდრასი,ბრეიტოვული, მსხვილი თეთრი და ა. შ		%
1.6	How would you describe your pig production system?	მოკლედ როგორ აღწერთ ღორების შენახვის სისტემას თქვენს მეურნეობაში.	Choose from the list (only one answer)	აირჩიეთ ჩამონათვალიდან მხოლოდ ერთი პასუხი
					Pigs enclosed all year round	ღორები არიან იზოლირებულნი საღორეში, მთელი წლის განმავლობაში
					Pigs allowed to scavenge during the day, but return every night	თავისუფლად გადაადგილდებიან დღის განმავლობაში, საღამოს კი ბრუნდებიან.
					Pigs scavenge for several days or months	თავისუფლად გადაადგილდებიან თვის გარკვეულ დღეებში (მაგ: შემოდგომაზე- წაბლი, რკო)
1.7	Do you also work as a butcher? If yes, please proceed with the butcher's questionnaire after completing this.	ყასაბადაც მუშაობთ? დადებითი პასუხის შემთხვევაში, აღნიშნულის შევსების შემდეგ, გადადით ყასაბის კითხვარზე	Yes/No	დიახ/არა
1.8	How much of your household income comes from the pigs you raise? Write down 0% if it is all for homeconsumption	პროცენტულად რა შემოსავალს იღებთ თქვენს მიერ გაზრდილი ღორებიდან? დაწერეთ 0%, თუ მხოლოდ საკვებათ მოიხმართ.	Percentage	პროცენტი				%
1.9	Who takes care of the pigs, i.e. feeding, cleaning the pen, etc?	ვინ უვლის ღორებს?	Choose from the list (more than one answer possible)	აირჩიეთ პასუხი ჩამონათვალიდან, შესაძლებელია ერთზე მეტი პასუხი
					Wife	ცოლი
					Husband	ქმარი
					Kids	ბავშვები
					Other family members	ოჯახის სხვა წევრები
					Hired personnel	დაქირავებული მუშახელი
1.1	If you have sows, when (over the past 12 months) did you get litters?	დედა ღორის(ები) ყოლის შემთხვევაში , ბოლო 12 თვის განმავლობაში როდის მოიგეს გოჭები	Write the number of litters each month	გოჭების რაოდენობა თვეების მიხედვით
					Jan	იანვარი
					Feb	თებერვალი
					March	მარტი
					April	აპრილი
					May	მაისი
					June	ივნისი
					July	ივლისი
					Aug	აგვისტო
					Sept	სექტემბერი
					Oct	ოქტომბერი
					Nov	ნოემბერი
					Dec	დეკემბერი
2	Health status	ჯანმრთელობის მდგომარეობა
2.1	Number of pigs and piglets that died on your holding (or disappeared while free ranging) during last year. Write down zeroes if none dies or disappeared.	ღორების რაოდენობა თქვენს ფერმაში, რომლებიც დაიხოცა ან დაიკარგა. დაწერეთ ნოლი, თუ ესესთი შემთხვევები არ ყოფილა	Number	რაოდენობა
					Died of disease	დაიხოცა დაავადებით
					Disappeared/never returned	დაიკარგა/აღარ გამოჩნდა
2.2	Against what diseases did you vaccinate your pigs (over the past 12 months)?	ბოლო 12 თვის განმავლობაში, რომელი დაავადების საწინააღმგეგოთ აცერით ღორები (გოჭები).	Choose from the list (more than one answer possible)	აირჩიეთ პასუხი ჩამონათვალიდან, შესაძლებელია ერთზე მეტი პასუხი
					I don't vaccinate	არ ამიცრია
					Classical swine fever	კლასიკური ღორის ცხელება
					Erysipela	ღორის წითელი ქარი
					Aujezsky	აუესკის დაავადება
					Pasteurellosis	პასტერელოზი
					Other (please specify)	სხვა (გთხოვთ მიუთითოთ)
2.3	How many times did you consult or interact with a veterinarian over the past 12 months (phonecalls included)?	ბოლო 12 თვის მანძილზე რამდენჯერ მიმართეთ ვეტერინარს? (სატელეფონო საუბრის ჩათვლით)	Number	რაოდენობა
2.4	What did you do last time a pig got sick?	როგორ მოიქეცით, როდესაც თქვენი ღორი დაავადდა (აღარ ჭამდა, მოიწყინა...)	Choose from the list (more than one answer possible)	აირჩიეთ პასუხი ჩამონათვალიდან, შესაძლებელია ერთზე მეტი პასუხი
					Treat the animal/s yourself	ცხოველის მკურნალობა
					Consult a veterinarian	ვეტერინარის კონსულტაცია
					Slaughter for home-consumption	დაკვლა ოჯახისთვის, საკვებად
					Slaughter and sell the meat	დაკვლა და ხორცის გაყიდვა
					Sell the animal/s alive	ცოცხალი ცხოველის გაყიდვა
					Culling and disposal	დაკვლა და თავიდან მოშორება
					Nothing	არაფერი
2.5	What did you do with the last pig that died?	რა მოიმოქმედეთ, როცა ღორი მოკვდა?	Choose from the list (more than one answer possible)	აირჩიეთ პასუხი ჩამონათვალიდან, შესაძლებელია ერთზე მეტი პასუხი
					Burying	ჩამარხვა
					Thrown away	გადაგდება
					Disposal in a pit	ორმოში ჩამარხვა
					Burning	დაწვა
					Fed to the pigs	ღორების კვება
					Consumption of the meat	ხორცის გამოყენება
					Sell the meat	ხორცის გაყიდვა
					Collected from household by dedicated services	მეურნეობებიდან შეკრებილი სპეციალიზირებული სამსახურების მიერ
					Contact your private veterinarian	დაუკავშირდით კერძო ვეტერინარს
					Contact veterinary authorities	დაუკავშირდით სახელმწიფო ვეტერინარს
2.6	Has your village experienced any ASF outbreak (both confirmed or suspected) since 2007? If yes, please fill in all the columns for each outbreak	თუ დაფიქსირდა (ან ეჭვი გაჩნდა) თქვენს სოფელში ღორის აფრიკული ცხელება (ჭირი) და დაავადების რამდენი აფეთქება მოხდა 2007 წლის შემდგომ?	When? Date(s) (month/year - mm/yyyy)	როდის? თარიღი (თვე/წელი)	If you were affected, what percentage of your pigs got sick or died?	თუ დაავადება თქვენს მეურნეობაშიც დაფიქსირდა, ღორების რამდენი პროცენტი დაავადდა?	Percentage of pig keepers/households affected in your village	სოფლის მოსახლეობის რამდენმა პროცენტმა დაკარგა (მოუკვდა) ღორები
	Outbreak 1	გამოვლინება 1			%	%	%	%
	Outbreak 2	გამოვლინება 2			%	%	%	%
	Outbreak 3	გამოვლინება 3			%	%	%	%
	Outbreak 4	გამოვლინება 4			%	%	%	%
3	Market chain	ბაზრის ქსელი
			1 - Middleman	1 - შუმავალი			1 - Replacement sows	1 - დედა ღორების მატება
			2 - Live animal market	2 - ცოცხალი ცხოველების ბაზრობა			2 - Boar	2 - მამალი ღორი
			3 - Smallholder farm	3 - მცირე ფერმერი			3 - Piglets for fattening	3 - გასასუქებელი გოჭები					1 - I went to buy the pigs	1 – მე მივდივარ ღორის საყიდლად
			4 - Commercial farm	4 - კომერციული ფერმა			4 - Pigs fattened half way	4 - სუქების პროცესში მყოფი გოჭები					2 - They brought the pigs to me	2 – ჩემთან მოჰყავთ გასაყიდი ღორი
3.1	Origin of animals over past 12 months. This section is not applicable if all your animals were born at your farm. For each transaction over the past 12 months, please fill in all the columns. For multiple options, choose from the list above the questions and write the number of the option, e.g. 1-4, in the cell	პირუტყვის წარმომავლობა ბოლო 12 თვის მანძილზე ეს სექცია არ არის შესავსები, თუ ცხოველები თქვენსავე ფერმაში დაიბადნენ. გთხოვთ შეავსოთ სვეტები ბოლო 12 თვის განმავლობაში შესრულებული თითოეული ოპერაციისთვის. რამდენიმე არჩევანის შემთხვევაში ზემოთ მოყვანილი სიიდან დაწერეთ ნომერი (1,2, 3 ან 4).	Type of provider of pigs/piglets? Choose from the list above (1-4)	ღორები/გოჭების მომწოდებლის ტიპი. აირჩიეთ ზედა ჩამონათვალიდან (1-4)	Location of the provider (village/municipality/region)	სოფელი, რაიონი ან რეგიონი საიდანაც შეიძინეთ ღორები (გოჭები)- ინფორმაცია მომწოდებლისგან	Type of pig. Choose from the list above (1-4)	ღორის ტიპი. აირჩიეთ ზედა ჩამონათვალიდან (1-4)	Number of pigs	ღორების რ-ბა	When did you buy pigs (month)?	სად იყიდეთ ღორებს (თვე)	How did you buy the animals? Choose from the list above (1-2)	რა გზით შეიძინეთ ცხოველები? აირჩიეთ ვარიანტი ზედა სიიდან (1-2)
	Transaction 1	სავაჭრო ოპერაცია 1
	Transaction 2	სავაჭრო ოპერაცია 2
	Transaction 3	სავაჭრო ოპერაცია 3
		სავაჭრო ოპერაცია 4
			1 - Middleman	1 - შუამავალი
			2 - Live animal market	2 - ცოცხალი ცხოველების ბაზრობა
			3 - Smallholder farm	3 - მცირე ფერმერი			1 - Ready-to-slaughter pigs	1 - დასაკლავი ღორები
			4 - Commercial farm	4 - კომერციული ფერმა			2 - Replacement sows	2 - დედა ღორების მატება
			5 - Butcher	5 - ყასაბი			3 - Piglets						1 - I sold pigs at my place	1 - ადგილობრივად ვყიდი ღორებს
			6 - Food manufacturer	6 - საკვების მწარმოებელი			4 - Boar	4 - მამალი ღორი					2 - I took pigs to destination	2 - სხვაგან ვყიდი ღორებს
3.2	Destination of live animals (or whole carcasses) over the past 12 months. This section is not applicable if all your animals are slaughtered and consumed at your household or if you are a butcher and sell all animals at your shop. For each transaction over the past 12 months, please fill in all the columns. For multiple options, choose from the list above the questions and write the number of the…	ცოცხალი პირუტყვის გაყიდვა ბოლო 12 თვეში. ეს სექცია არ არის შესავსები, თუ ცხოველები თქვენს კარმიდამოში დაიკლა და მოიხმარეთ, ან თუ გაქვთ მაღაზია და იქ ყიდით ხორცს. გთხოვთ შეავსოთ სვეტები ბოლო 12 თვის განმავლობაში შესრულებული თითოეული ოპერაციისთვის. რამდენიმე არჩევანის შემთხვევაში ზემოთ მოყვანილი სიიდან დაწერეთ ნომერი (1-6).	Type of buyer. Choose from the list above (1-6)	მყიდველის ტიპი აირჩიეთ ზედა ჩამონათვალიდან (1-6)	Location of the buyer (village/municipality/region)	მყიდველის მისამართი- სოფელი, რაიონი, რეგიონი	Type of pig. Choose from the list above	ღორის ტიპი. აირჩიეთ ზედა ჩამონათვალიდან	Number of pigs	ღორების რ-ბა	When did you sell pigs (month)?	როდის გაყიდეთ ღორები? (თვე)	Where did you sell the animals? Choose from the list above (1-2)	სად ყიდით ცხოველებს? აირჩიეთ ზედა სიიდან (1-2)
	Transaction 1	სავაჭრო ოპერაცია 1
	Transaction 2	სავაჭრო ოპერაცია 2
	Transaction 3	სავაჭრო ოპერაცია 3
4	Homeslaughter	დაკვლა სახლის პირობებში
4.1	How do you slaughter pigs?	როგორ იკვლება ღორები?	Choose from the list (only one answer)	აირჩიეთ ჩამონათვალიდან მხოლოდ ერთი პასუხი
					Slaughtered at home by household member	დაკვლა სახლის პირობებში ოჯახის წევრის მიერ
					Slaughtered at home by someone else	დაკვლა სახლის პირობებში სხვა პირის მიერ
					Pigs are taken to slaughter (elsewhere) and I bring the meat back home	ღორები მიმყავს დასაკლავად (სხვა ადგილას), ხორცი მომაქვს სახლში
					I do not consume the pigs I produce	მე არ ვჭამ ჩემს მიერ წარმოებულ ღორის ხორცს
4.2	What do you do with inedible parts of the pig after homeslaughter?	სახლის პირობებში დაკვლის შემდეგ, სად მიგავქთ საჭმელად უვარგისი ღორის ნაჭრები?	Choose from the list (more than one answer possible)	აირჩიეთ პასუხი ჩამონათვალიდან, შესაძლებელია ერთზე მეტი პასუხი
					Buried within premises	ჩამარხული სახლის/ფერმის ტერიტორიაზე
					Buried outside premises	ჩამარხული სახლის/ფერმის ტერიტორიის გარეთ
					Burned within premises	დაიწვა სახლის/ფერმის ტერიტორიაზე
					Burned outside premises	დაიწვა სახლის/ფერმის ტერიტორიის გარეთ
					Disposal in a pit	ჩამარხვა ორმოში
					Thrown away outside premises	ვყრით სახლის ტერიტორიის გარეთ
					Dispose as household waste	გადაყრა საყოფაცხოვრებო ნარჩენების სახით
					Collected by others (companies, municipality, etc.)	სხვა კომპანიების, მუნიციპალიტეტის და ა.შ.მიერ შეგროვილი
					Fed back to pigs	ისევ ღორებს ვაჭმევ
					Fed to dogs / cats	ვაჭმევ ძაღლებს/ კატებს
					Other (please specify)	სხვა. (გთხოვთ აღნიშნეთ)
					No unedible parts left after slaughtering	დაკვლის შემდეგ გამოუყენებელი ნარჩენი არ რჩება
4.3	How many and when did you homeslaughter fattened pigs over the past 12 months?	როდის და რამდენი ნასუქი ღორი დაკალით ბოლო 12 თვის განმავლობაში?	Number	რაოდენობა
					Jan	იანვარი
					Feb	თებერვალი
					March	მარტი
					April	აპრილი
					May	მაისი
					June	ივნისი
					July	ივლისი
					Aug	აგვისტო
					Sept	სექტემბერი
					Oct	ოქტომბერი
					Nov	ნოემბერი
					Dec	დეკემბერი
4.4	How many and when did you homeslaughter piglets (under 3 months) over the past 12 months?	როდის და რამდენი 3 თვემდე გოჭი დაკალით ბოლო 12 თვის განმავლობაში?	Number	რაოდენობა
					Jan	იანვარი
					Feb	თებერვალი
					March	მარტი
					April	აპრილი
					May	მაისი
					June	ივნისი
					July	ივლისი
					Aug	აგვისტო
					Sept	სექტემბერი
					Oct	ოქტომბერი
					Nov	ნოემბერი
					Dec	დეკემბერი
4.5	What percentage of the homeslaughtered pigs did you preserve (salt/smoke/dry)?	სახლშიდაკლული ღორის რამდენ პროცენტს ინახავთ (დამარილებული, შებოლილი, გამშრალი)	Percentage	პროცენტი				%
4.6	How many months did it take your family to finish with all the preserved pork that you processed last season?	რამდენი თვე სჭირდება თქვენს ოჯახს, რომ მოილიოს წინა სეზონზე შენახული ღორის ხორცის მარაგი?	Number (in months)	რაოდენობა (თვეები)
	Destination of products from homeslaughtered pigs (past 12 months)	ბოლო 12 თვეში შინ დაკლული ღორების ხორცის პროდუქტების დანიშნულება
4.7	Type of consumer	მომხმარებლის ტიპი	Percentage (in total they should add up to 100%)	პროცენტული რაოდენობის ჯამი უნდა შეადგენდეს 100
					Home consumption	ოჯახში მოხმარება		%
					Middleman	შუამავალი		%
					Restaurant/Bar	რესტორანი/ბარი		%
					Butcher/Shop	ყასაბი/ მაღაზია		%
					Relatives, friends, neighbours	ნათესავები, მეგობრები, მეზობლები		%
4.8	Location of consumers (if not home-consumed)	მომხმარებლების მისამართი (ოჯახში ასათვისებლის გარდა)	Percentage (in total they should add up to 100%)	პროცენტული რაოდენობის ჯამი უნდა შეადგენდეს 100
					Same village	იგივე სოფელი		%
					Same municipality	იგივე რაიონი		%
					Adjacent municipality	მეზობელი რაიონი		%
					A non-adjacent municipality	სხვა არამეზობელი რაიონი		%
					Another region	სხვა რეგიონი		%
					Tbilisi	თბილისი		%
					I do not know	არ ვიცი		%
4.9	Type of product	პროდუქტის ტიპი	Percentage (in total they should add up to 100%)	პროცენტული რაოდენობის ჯამი უნდა შეადგენდეს 100
					Sausage/Kubati	სოსისი/კუპატი		%
					Fresh meat	უმი ხორცი		%
					Fresh fat	უმი ქონი		%
					Dried/smoked/salted meat or fat	გამშრალი/შებოლილი/დამარილებული ხორცი ან ქონი.		%
					Boiled/heat treated meat or fat	მოხარშული/თერმულად დამუშავებული ხორცი ან ქონი		%
5	Biosecurity	ბიოუსაფრთხოება
	Swill/scrap feeding	კვება საკვების ნარჩენებით
5.1	What do you feed your pigs?	რას აჭმევთ თქვენს ღორებს?	Percentage (in total they should add up to 100%)	პროცენტული რაოდენობის ჯამი უნდა შეადგენდეს 100
					Grain/maize	მარცვლეული/სიმინდი		%
					Commercial feed	კომერციული საკვები		%
					Kitchen waste/food scraps	სამზარეულოსა და საკვების ნარჩენები		%
					Food processing by-products, e.g. from cheese processing, bakery, etc	გადამუშავებული პროდუქტების ნარჩენებს (მაგ: ყვლის ამოყვანა, ცხობა...)		%
					Butcher leftovers	ყასბის დატოვებული ნარჩენები		%
					Agricultural by-products	აგრარული სუბ-პროდუქტები (ქატო, ღერღილი...)		%
5.2	If you feed kitchen waste/food scraps to your pigs, what is its origin?	თუ ღორებს კვებავთ ნარჩენებით, საიდან მოგაქვთ ის?	Percentage	პროცენტი
					Own household	საკუთარი ფერმა/სახლი		%
					Other households / neighbours	სხვა ფერმები/მეზობლები		%
					Restaurant	რესტორანი		%
					Market	ბაზარი		%
					Other. Please specify	სხვა. გთხოვთ, აღნიშნეთ		%
5.3	If you feed kitchen waste/food scraps, do you boil them first?	თუ ღორებს კვებავთ ნარჩენებით, საკვებად მიცემამდე თუ ადუღებთ?	Yes/No	დიახ/არა
	Household waste management	საყოფაცხოვრებო ნარჩენების მოშორება
5.4	What do you do with household waste?	სად მიგაქვთ საყოფაცხოვრებო ნარჩენები?	Choose from the list (more than one answer possible)	აირჩიეთ პასუხი ჩამონათვალიდან, შესაძლებელია ერთზე მეტი პასუხი
					Collected by the municipality	მუნიციპალიტეტის მიერ შეგროვებული
					Burned	დამწვარი
					Buried within household premises	ჩამარხული სახლის ტერიტორიაზე
					Buried outside household premises	ჩამარხული სახლის ტერიტორიის გარეთ
					Thrown within household premises	სახლის ტერიტორიაზე დაგდებული
					Thrown outside household premises	სახლის ტერიტორისს გარეთ დაგდებული
5.5	Describe the way household waste is disposed in your village	აღწერეთ როგორ გააქვთ საყოფაცხოვრებო ნარჩენები თქვენი სოფლიდან	Choose from the list (more than one answer possible)	აირჩიეთ პასუხი ჩამონათვალიდან, შესაძლებელია ერთზე მეტი პასუხი
					No disposal site available	არ გვაქვს ნაგავსაყრელი
					Fenced disposal site	შემოღობილი ნაგავსაყრელი
					Unfenced disposal site	შემოუღობავი ნაგავსაყრელი
					Buried at disposal site	იმარხება ნაგავსაყრელზე
					Burned at disposal site	იწვება ნაგავსაყრელზე
5.6	Do you have a fenced place where you enclose your pigs?	გაქვთ თუ არა შემოღობილი ადგილი, სადაც ღორებს ინახავთ?	Yes/No	დიახ/არა
5.7	What months do you allow pigs to scavenge outside the household?	წლის რომელ დროს უშვებთ ღორებს ფერმის გარეთ გამოსაკვებად?	Choose from the list (more than one answer possible)	აირჩიეთ პასუხი ჩამონათვალიდან, შესაძლებელია ერთზე მეტი პასუხი
					Never	არასდროს
					Jan	იანვარი
					Feb	თებერვალი
					March	მარტი
					April	აპრილი
					May	მაისი
					June	ივნისი
					July	ივლისი
					Aug	აგვისტო
					Sept	სექტემბერი
					Oct	ოქტომბერი
					Nov	ნოემბერი
					Dec	დეკემბერი
5.8	Over the past 12 months, did you bring external boar into the farm to cross it with your sows?	გყავდათ თუ არა სხვა მამალი ღორი ფერმაში დედალ ღორებთან შესაჯვარებლად ბოლო 12 თვის განმავლობაში?	Choose from the list (only one answer)	აირჩიეთ ჩამონათვალიდან მხოლოდ ერთი პასუხი
					Yes	დიახ
					The sows get crossed while scavenging outside my premises	დედაღორი გრილდება შემთხვევითი კერატისაგან
					No, I have my own boar	არა, მე მყავს საკუთარი მამალი ღორი
					No, I have my own boar and also take him to other premises for breeding	არა, მე მყავს მამალი ღორი რომელიც მიმყავს სხვა ტერიტორიაზე გასამრავლებლად
					No, I perform artificial inseminaton	არა, ვაკეთებ ხელოვნურ დაგრილებას.
					No, there are no breeding animals (sows or boar) on the farm	არა, ფერმაში არ არის საჯიშე პირუტყვი (დედალი ან მამალი ღორები)
5.9	Last time you bought pigs, how many days do you keep them isolated/separated from your pigs (quarantined)? Write 0 for "no quarantine"	ბოლოს, როდესაც ღორი ან გოჭი შეიძინეთ თავიდან თუ გყავდათ იზოლირებული სხვა ღორებისაგან და რამდენი დღით? თუ არა დაწერეთ 0	Number of days	დღეების რაოდენობა
5.1	What do you do with the pig manure?	სად მიგაქვთ ღორის ნაკელი?	Percentage	პროცენტი
					Dump it outside my premises	ვყრი ეზოს გარეთ		%
					Store it, e.g. in a pit	ვინახავთ (მაგალითად ორმოში)		%
					Use it in fenced garden/fields	ვიყენებთ შემოღობილ ბაღში/მინდორში		%
					Use it in unfenced garden/fields	ვიყენებთ შეუღობავ ბაღში/მინდორში		%
					Sell it/give it to others.	ვყიდი/ვაძლევ სხვას		%
5.11	When did you see wild boar close to your pigs over the past 12 months?	გინახავთ გარეული ტახი თქვენს ღორებთან ახლოს?	Choose from the list (more than one answer possible)	აირჩიეთ პასუხი ჩამონათვალიდან, შესაძლებელია ერთზე მეტი პასუხი
					Never	არასოდეს
					Jan	იანვარი
					Feb	თებერვალი
					March	მარტი
					April	აპრილი
					May	მაისი
					June	ივნისი
					July	ივლისი
					Aug	აგვისტო
					Sept	სექტემბერი
					Oct	ოქტომბერი
					Nov	ნოემბერი
					Dec	დეკემბერი
5.12	Do you hunt wild boar?	ნადირობთ ტახზე?	Yes/No	დიახ/არა
6	Awareness	ინფორმირებულობა
6.1	How did you learn about ASF?	როგორ შეიტყეთ აფრიკული ცხელების შესახებ?	Choose from the list (more than one answer possible)	აირჩიეთ პასუხი ჩამონათვალიდან, შესაძლებელია ერთზე მეტი პასუხი
					Radio	რადიო
					TV	ტელევიზია
					Newspaper	გაზეთი
					Veterinarian	ვეტერინარი
					Local authorities	ადგილობრივი ორგანოები
					Rumors / Neighbours	გადმოცემით/ მეზობლებისგან
					Leaflets / Posters	ბროშურები/ პოსტერები
					Internet	ინტერნეტი
					Church	ეკლესია
					Other. Please specify	სხვა. გთხოვთ, აღნიშნეთ
6.2	Do you know how ASF can infect your pigs?	იცით როგორ შეიძლება გადაედოთ ღორის აფრიკული ჭირი თქვენს ღორებს?	Choose from the list (more than one answer possible)	აირჩიეთ პასუხი ჩამონათვალიდან, შესაძლებელია ერთზე მეტი პასუხი
					Bad vaccine	ცუდი ვაქცინა
					Through the wind	ჰაერით
					Bringing infected animal	დაავადებული პირუტყვის მიყვანა
					Borrowing infected equipment	დაინფიცირებული ტექნიკის სესხება
					Feeding infected pork products to the pig	ღორის კვება დაავადებული ღორის ხორცპროდუქტებით
					Mosquitoes	კოღოები
					In the water	წყლით
					I don't know	არ ვიცი
6.3	What do you think will happen if you report a suspected case to the authorities?	თქვენი აზრით, რა მოხდება, თუ შეატყობინებთ შესაბამის ორგანოებს ეჭვს დაავადების შესახებ?	Choose from the list (more than one answer possible)	აირჩიეთ პასუხი ჩამონათვალიდან, შესაძლებელია ერთზე მეტი პასუხი
					Nothing	არაფერი
					Culling of all pigs in the village	სოფელში დახოცავენ ყველა ღორს.
					Culling of only sick pigs	დახოცავენ მხოლოდ დაავადებულ ღორებს
					Compensation for culled pigs	მათ მიერ დახოცილ ღორებში გადაიხდიან კომპენსაციას
					Fine	დაგაჯარიმებენ
6.4	Can ASF make humans sick?	ღორის აფრიკული ცხელებით (ჭირი) ავადდება თუ არა ადამიანი?	Yes/No	დიახ/არა
