# Supplementary material for: Modeling the live-pig trade network in Georgia: Implications for disease prevention and control
Source: PLoS One. 2017 Jun 9;12(6):e0178904. doi: 10.1371/journal.pone.0178904 (PMC5466301; doi:10.1371/journal.pone.0178904)
Supplement: S2 Table — (XLSX) [file pone.0178904.s002.xlsx]

## Sheet: S2_Final_vars_PLOS2
	village	region	altitude	fpv	midman	lam
1	Abasha	Samegrelo-Zemo Svaneti	22	1	0	1
2	Abastumani	Samtskhe-Javakheti	1200	10	0	1
3	Abuli	Samtskhe-Javakheti	2144	3	0	1
4	Adigeni	Samtskhe-Javakheti	1304	7	1	1
5	Adzvi	Shida Kartli	861	3	0	0
6	Agatani	Shida Kartli	595	6	0	1
7	Akhaldaba	Samtskhe-Javakheti	753	3	0	0
8	Akhalkalaki	Samtskhe-Javakheti	1708	3	1	1
9	Akhalsheni	Shida Kartli	830	2	0	0
10	Akhalsopeli	Shida Kartli	1455	7	1	0
11	Akhaltsikhe	Samtskhe-Javakheti	1000	9	0	1
12	Akhmeta	Kakheti	590	1	0	0
13	Akura	Kakheti	617	2	1	0
14	Alaverdi	Kakheti	635	2	0	0
15	Alvani	Kakheti	453	6	1	0
16	Anaga	Kakheti	484	5	1	0
17	Andriatsminda	Samtskhe-Javakheti	1190	1	0	0
18	Apeni	Kakheti	241	5	1	1
19	Aspindza	Samtskhe-Javakheti	1247	9	1	1
20	Atskvita	Samtskhe-Javakheti	1141	1	0	0
21	Badiauri	Kakheti	521	6	1	1
22	Bebnisi	Shida Kartli	654	5	0	1
23	Bezhano	Samtskhe-Javakheti	1808	1	1	0
24	Bodbiskhevi	Kakheti	689	1	0	1
25	Borjomi	Samtskhe-Javakheti	832	3	0	0
26	Chailuri	Kakheti	614	1	1	0
27	Chale	Samegrelo-Zemo Svaneti	847	2	0	0
28	Chikaani	Kakheti	287	1	0	0
29	Chkvaleti	Samegrelo-Zemo Svaneti	479	4	0	0
30	Chobalaurni	Shida Kartli	1899	3	0	0
31	Chorchani	Samtskhe-Javakheti	1250	3	1	1
32	Damala	Samtskhe-Javakheti	1541	1	0	0
33	Darcheli	Samegrelo-Zemo Svaneti	28	2	0	0
34	Dedoplistskaro	Kakheti	809	5	1	1
35	Doesi	Shida Kartli	823	3	0	0
36	Dzveli_Senaki	Samegrelo-Zemo Svaneti	41	1	0	0
37	Epremovka	Samtskhe-Javakheti	2130	2	0	0
38	Factory Settlement	Shida Kartli	605	3	0	1
39	Gamarjveba	Kakheti	720	5	1	1
40	Gandza	Samtskhe-Javakheti	2045	2	0	1
41	Gezati	Samegrelo-Zemo Svaneti	42	1	0	0
42	Ghvishi	Samegrelo-Zemo Svaneti	109	1	1	1
43	Gorelovka	Samtskhe-Javakheti	2051	6	0	1
44	Gorguli	Samtskhe-Javakheti	1183	3	0	1
45	Gori	Shida Kartli	584	5	0	0
46	Gujareti	Samtskhe-Javakheti	1689	1	0	0
47	Gulgula	Kakheti	1438	2	0	0
48	Gurjaani	Kakheti	480	3	1	0
49	Guzati	Samegrelo-Zemo Svaneti	42	2	0	0
50	Imerliantkari	Shida Kartli	838	1	1	0
51	Imertubani	Samtskhe-Javakheti	1132	5	1	1
52	Iyeli	Samegrelo-Zemo Svaneti	2366	1	0	0
53	Japaridze	Kakheti	734	1	0	0
54	Jariasheni	Shida Kartli	801	1	1	0
55	Jugaani	Kakheti	418	1	0	0
56	Jvari	Samegrelo-Zemo Svaneti	329	7	0	0
57	Kabali	Kakheti	329	7	1	1
58	Kachreti	Kakheti	509	2	0	0
59	Kakabeti	Kakheti	707	2	0	1
60	Kalauri	Kakheti	642	1	0	0
61	Karafila	Shida Kartli	716	3	0	0
62	Kardenakhi	Kakheti	469	3	0	1
63	Kareli	Shida Kartli	624	10	1	1
64	Kekhijvari	Shida Kartli	675	2	1	1
65	Keleti	Shida Kartli	629	1	0	0
66	Khabume	Samegrelo-Zemo Svaneti	227	1	0	0
67	Khandaki	Shida Kartli	823	1	0	0
68	Khasheme	Samegrelo-Zemo Svaneti	227	1	0	1
69	Khashuri	Shida Kartli	700	5	1	1
70	Khaveti	Samtskhe-Javakheti	1730	5	1	0
71	Kheoti	Samtskhe-Javakheti	1378	6	0	0
72	Khertvisi	Samtskhe-Javakheti	1178	2	0	0
73	Khibula	Samegrelo-Zemo Svaneti	118	6	0	1
74	Khobi	Samegrelo-Zemo Svaneti	15	1	0	0
75	Khobisi	Shida Kartli	885	2	0	0
76	Khodasheni	Kakheti	740	6	0	1
77	Khorga	Samegrelo-Zemo Svaneti	6	2	0	1
78	Khorkheli	Kakheti	574	2	0	0
79	Khospio	Samtskhe-Javakheti	1717	1	0	0
80	Khtsisi	Shida Kartli	708	10	1	0
81	Khuntsi	Samegrelo-Zemo Svaneti	350	4	0	0
82	Khvedureti	Shida Kartli	643	4	1	0
83	Kisiskhevi	Kakheti	653	2	0	1
84	Klde	Samtskhe-Javakheti	1132	2	0	0
85	Kodistskaro	Shida Kartli	1275	3	0	0
86	Kogoto	Kakheti	906	1	0	0
87	Kotelia	Samtskhe-Javakheti	1706	2	0	1
88	Kriskhevi	Shida Kartli	813	3	0	0
89	Kurozakan	Samtskhe-Javakheti	1732	1	1	0
90	Kvabiskhevi	Samtskhe-Javakheti	894	6	0	1
91	Kvareli	Kakheti	399	6	1	1
92	Kvarkheti	Shida Kartli	708	3	1	1
93	Kvemo_Magharo	Kakheti	620	1	0	0
94	Kvemo-Rene	Shida Kartli	1018	3	0	0
95	Kvibisi	Samtskhe-Javakheti	902	4	0	0
96	Kvishkheti	Shida Kartli	747	1	0	0
97	Lagodekhi	Kakheti	425	7	1	1
98	Lakhiri	Samegrelo-Zemo Svaneti	2366	1	0	0
99	Lalaid	Samegrelo-Zemo Svaneti	1250	2	0	0
100	Larebi	Samtskhe-Javakheti	1447	1	0	0
101	Lelovani	Samtskhe-Javakheti	1109	4	0	1
102	Lenjeri	Samegrelo-Zemo Svaneti	1250	6	0	0
103	Lesichine	Samegrelo-Zemo Svaneti	129	3	1	0
104	Lia	Samegrelo-Zemo Svaneti	244	1	0	0
105	Likani	Samtskhe-Javakheti	835	3	0	0
106	Maghrani	Kakheti	481	3	1	0
107	Maidani	Samegrelo-Zemo Svaneti	68	6	1	0
108	Manavi	Kakheti	553	5	0	0
109	Maragi_Vani	Samtskhe-Javakheti	2120	3	0	0
110	Martvili	Samegrelo-Zemo Svaneti	173	3	1	1
111	Matani	Kakheti	563	2	0	1
112	Medani	Samegrelo-Zemo Svaneti	847	1	0	0
113	Mejvriskhevi	Shida Kartli	808	3	0	1
114	Metekhi	Shida Kartli	716	3	0	0
115	Mghvrie_Tskali	Shida Kartli	789	6	0	0
116	Mitsobi	Shida Kartli	643	4	0	0
117	Mrgvali Chala	Shida Kartli	716	3	0	0
118	Mukhuri	Samegrelo-Zemo Svaneti	202	2	0	0
119	Mumlaantkari	Shida Kartli	643	3	0	0
120	Mzisguli	Kakheti	468	2	1	1
121	Najakhavo	Samegrelo-Zemo Svaneti	103	2	1	1
122	Napichkhovo	Samegrelo-Zemo Svaneti	235	2	0	0
123	Narazeni	Samegrelo-Zemo Svaneti	97	1	0	0
124	Nasamkhrali	Kakheti	558	2	0	0
125	Niala	Samtskhe-Javakheti	1856	1	0	0
126	Nijgori	Samtskhe-Javakheti	1118	1	0	0
127	Ninotsminda	Samtskhe-Javakheti	1941	8	1	1
128	Noghokhani	Samegrelo-Zemo Svaneti	44	1	0	0
129	Nojikhevi	Samegrelo-Zemo Svaneti	128	1	0	1
130	Odishi	Samegrelo-Zemo Svaneti	187	2	0	0
131	Odjio	Kakheti	530	1	1	0
132	Ontopo	Samegrelo-Zemo Svaneti	44	2	0	0
133	Orgora	Samtskhe-Javakheti	1295	3	0	0
134	Orsantia	Samegrelo-Zemo Svaneti	15	1	0	0
135	Oshora	Samtskhe-Javakheti	1178	3	0	1
136	Ozaani	Kakheti	591	1	0	0
137	Phakhulani	Samegrelo-Zemo Svaneti	282	2	0	0
138	Pkhvenisi	Shida Kartli	782	3	0	0
139	Plevi	Shida Kartli	777	2	1	0
140	Podaani	Kakheti	226	8	0	1
141	Poga	Samtskhe-Javakheti	1283	1	1	0
142	Potskho	Samegrelo-Zemo Svaneti	117	1	0	1
143	Pshaveli	Kakheti	453	2	0	0
144	Rubi	Samegrelo-Zemo Svaneti	1606	4	0	0
145	Ruisi	Shida Kartli	719	2	0	0
146	Rustavi	Samtskhe-Javakheti	1142	10	0	0
147	Rveli	Samtskhe-Javakheti	847	1	0	1
148	Sagarejo	Kakheti	723	1	1	0
149	Sagholasheni	Shida Kartli	719	1	0	0
150	Sagvichio	Samegrelo-Zemo Svaneti	4	1	0	1
151	Sajijao	Samegrelo-Zemo Svaneti	12	6	0	0
152	Sakasheti	Shida Kartli	724	2	0	1
153	Sakhudabeli	Samtskhe-Javakheti	1247	1	0	0
154	Samikao	Samegrelo-Zemo Svaneti	74	2	0	1
155	Samreklo	Kakheti	826	4	0	0
156	Samukhe	Samtskhe-Javakheti	2373	1	1	0
157	Sanavardo	Kakheti	320	8	0	1
158	Saribari	Shida Kartli	1018	3	0	0
159	Sasireti	Shida Kartli	716	1	0	1
160	Senaki	Samegrelo-Zemo Svaneti	35	4	1	1
161	Sergieti	Samegrelo-Zemo Svaneti	149	1	0	0
162	Shalauri	Kakheti	541	2	0	0
163	Shashiani	Kakheti	576	2	0	0
164	Shibliani	Kakheti	720	2	1	1
165	Taia	Samegrelo-Zemo Svaneti	231	7	1	1
166	Teklati	Samegrelo-Zemo Svaneti	17	5	0	1
167	Telavi	Kakheti	740	2	0	0
168	Tkhyubi	Shida Kartli	1706	3	0	0
169	Tkoca	Shida Kartli	638	3	0	1
170	Tkviavi	Shida Kartli	1706	6	0	1
171	Tsalenjikha	Samegrelo-Zemo Svaneti	205	1	1	0
172	Tsinakverkve	Samegrelo-Zemo Svaneti	183	1	0	0
173	Tsnisi	Samtskhe-Javakheti	980	5	1	1
174	Tsnori	Kakheti	351	1	0	0
175	Tsromi	Shida Kartli	679	2	0	0
176	Tsvirmi	Samegrelo-Zemo Svaneti	1949	6	1	1
177	Uraveli	Samtskhe-Javakheti	1383	9	0	1
178	Ushapati	Samegrelo-Zemo Svaneti	114	3	0	1
179	Vachian	Samtskhe-Javakheti	1749	7	1	0
180	Vakiri	Kakheti	844	3	1	1
181	Vanta	Kakheti	599	1	0	0
182	Vardigeni	Samtskhe-Javakheti	1184	5	0	0
183	Vardisubani	Kakheti	785	1	0	1
184	Variani	Shida Kartli	691	1	1	0
185	Vazisubani	Kakheti	573	7	0	1
186	Velistsikhe	Kakheti	391	2	0	1
187	Zana	Samegrelo-Zemo Svaneti	78	1	0	0
188	Zanati	Samegrelo-Zemo Svaneti	53	2	0	0
189	Zanavi	Samtskhe-Javakheti	1227	1	0	0
190	Zemo_Bodbe	Kakheti	889	1	0	1
191	Zemo_Khandaki	Shida Kartli	629	3	0	0
192	Zemo_Ksovrisi	Shida Kartli	932	3	0	1
193	Zemo_Nashovari	Samegrelo-Zemo Svaneti	153	2	0	0
194	Zemo-Nagvazavo	Samegrelo-Zemo Svaneti	350	4	0	0
195	Zemo-Rene	Shida Kartli	716	3	0	0
196	Zerti	Shida Kartli	775	2	0	0
197	Zikiloa	Samtskhe-Javakheti	1118	3	0	0
198	Zugdidi	Samegrelo-Zemo Svaneti	109	4	1	1

## Sheet: Data Dictionary
Each row represents relevant information at the village level
village	Name of the village
region	Region where the village is located
altitude	Altitude at which the village is located (centroid)
fpv	Number of farmers per village
midman	Use of a middleman by at least one farmer in the village
lam	Use of a live animal market by at least one farmer in the village
